# Supplementary material for: Analysis of Cationic Vitamins in Cell Culture Medium Samples by Capillary Zone Electrophoresis
Source: J Anal Methods Chem. 2022 Oct 6;2022:2819855. doi: 10.1155/2022/2819855 (PMC9560846; doi:10.1155/2022/2819855)
Supplement: Supplementary Materials — Table S1. BGE composition and properties as calculated by PeakMaster. PA: phosphoric acid, Gly: glycine. The pH is 2.3 for each BGE. Table S2. Apparent mobilities (×10−9 m2/V/s) of the vitamins obtained with the different BGEs. At pH 2.3, the EOF could be assumed virtually zero, making these values also the electrophoretic mobilities. For BGE D, a negative EOF is likely present, decreasing the apparent mobilities of the vitamins. Figure S1. Calibration curves (left) and residual plots (right) of (a) pyridoxamine, (b) thiamine, (c) nicotinamide, (d) pyridoxine, and (e) pyridoxal. [file 2819855.f1.zip]

Archive with 2 entries (2 files):
- Supporting Information (1).docx
- Supporting Information.pdf
